# Supplementary material for: DNMT3A mutation promotes leukemia development through NAM-NAD metabolic reprogramming
Source: J Transl Med. 2023 Jul 18;21:481. doi: 10.1186/s12967-023-04323-z (PMC10355022; doi:10.1186/s12967-023-04323-z)
Supplement: Supplementary file 2 — Additional file 2: Table S2. The mRNA expression level of NAMPT in AML obtained from the Oncomine database. [file 12967_2023_4323_MOESM2_ESM.xls]

## Sheet: Sheet1
Supplementary Table. 2
AML-M4/5 (FAB subtype) leukemias express higher NAMPT in AML datasets in Oncomine database.
Name	Types of AML VS. Normal tissues	Fold Change	P Value	t-test	Reference or Source
NAMPT	FAB Subtype M7	2.25	3.31e-15	8.506	TCGA Leukemia Statistics
	FAB Subtype M4	2.495	2.68e-07	5.512	TCGA Leukemia Statistics
	FAB Subtype M4	2.024	2.83e-11	7.042	Wouters Leukemia Statistics
	FAB Subtype M4	1.428	0.002	2.906	Metzeler Leukemia Statistics
	FAB Subtype M5	1.517	0.004	2.892	Metzeler Leukemia Statistics
	FAB Subtype M4	1.857	0.000309	3.601	Bullinger Leukemia Statistics
	FAB Subtype M4	2.607	0.009	3.209	Bourquin Leukemia Statistics
	FAB Subtype M5	2.004	0.001	4.193	Metzeler Leukemia 2 Statistics
	FAB Subtype M4	2.378	0.005	3.025	Metzeler Leukemia 2 Statistics
	FAB Subtype M4	1.962	3.06e-06	4.844	Valk Leukemia Statistics
	FAB Subtype M5	1.74	5.77e-05	4.017	Valk Leukemia Statistics
	FAB Subtype M5	2.508	0.037	2.155	Heuser Leukemia Statistics
	FAB Subtype M4Eo	1.564	0.07	1.771	Gutierrez Leukemia Statistics
	FAB Subtype M5	1.867	0.054	1.828	Gutierrez Leukemia Statistics
